# Supplementary material for: Lost in Translation—How Transparency Can Improve Comparability and Reusability in Acoustic Bat Research
Source: Ecol Evol. 2025 Jul 29;15(8):e71883. doi: 10.1002/ece3.71883 (PMC12306976; doi:10.1002/ece3.71883)
Supplement: Supplementary file 1 — Appendix S1: ece371883‐sup‐0001‐AppendixS1.csv. [file ECE3-15-e71883-s001.csv]

Item Type	Publication Year	Author	Title	Publication Title	ISSN	DOI	Url	Abstract Note	Date	Pages	Num Pages	Issue	Volume	Number Of Volumes	Journal Abbreviation	Language	Library Catalog
journalArticle	2012	Jung, Kirsten; Kaiser, Sonja; Böhm, Stefan; Nieschulze, Jens; Kalko, Elisabeth K. V.	Moving in three dimensions: effects of structural complexity on occurrence and activity of insectivorous bats in managed forest stands: <i>Bats and 3D forest structure</i>	Journal of Applied Ecology	218901	10.1111/j.1365-2664.2012.02116.x	https://onlinelibrary.wiley.com/doi/10.1111/j.1365-2664.2012.02116.x		2012-04	523-531		2	49			en	DOI.org (Crossref)
journalArticle	2013	Müller, Jörg; Brandl, Roland; Buchner, Johanna; Pretzsch, Hans; Seifert, Stefan; Strätz, Christian; Veith, Michael; Fenton, Brock	From ground to above canopy—Bat activity in mature forests is driven by vegetation density and height	Forest Ecology and Management	3781127	10.1016/j.foreco.2013.06.043	https://linkinghub.elsevier.com/retrieve/pii/S0378112713004118	For several decades, forest managers have considered the effects of logging on the habitat quality of forests for bats. Concern about bat activity above the canopy has now been raised owing to rapidly increasing demands for wind energy and the ensuing placement of wind turbines over forests. We investigated the little-explored vertical stratiﬁcation of bat activity in forests at ten sites on ten …	2013-10	179-184			306		Forest Ecology and Management	en	DOI.org (Crossref)
journalArticle	2012	Müller, Jörg; Mehr, Milenka; Bässler, Claus; Fenton, M. Brock; Hothorn, Torsten; Pretzsch, Hans; Klemmt, Hans-Joachim; Brandl, Roland	Aggregative response in bats: prey abundance versus habitat	Oecologia	0029-8549, 1432-1939	10.1007/s00442-011-2247-y	http://link.springer.com/10.1007/s00442-011-2247-y		2012-07	673-684		3	169		Oecologia	en	DOI.org (Crossref)
journalArticle	2014	Charbonnier, Yohan; Barbaro, Luc; Theillout, Amandine; Jactel, Hervé	Numerical and Functional Responses of Forest Bats to a Major Insect Pest in Pine Plantations	PLoS ONE	1932-6203	10.1371/journal.pone.0109488	https://dx.plos.org/10.1371/journal.pone.0109488	Global change is expected to modify the frequency and magnitude of defoliating insect outbreaks in forest ecosystems. Bats are increasingly acknowledged as effective biocontrol agents for pest insect populations. However, a better understanding is required of whether and how bat communities contribute to the resilience of forests to man- and climate-driven biotic disturbances. We studied the resp…	2014-10-06	e109488		10	9		PLoS ONE	en	DOI.org (Crossref)
journalArticle	2021	Buchholz, Sascha; Kelm, Volker; Ghanem, Simon J.	Mono-specific forest plantations are valuable bat habitats: implications for wind energy development	European Journal of Wildlife Research	1612-4642, 1439-0574	10.1007/s10344-020-01440-8	http://link.springer.com/10.1007/s10344-020-01440-8	Near-natural or semi-natural forests such as relatively undisturbed and old deciduous or mixed woodland are considered worth protecting and ecologically valuable habitats for bat conservation. In contrast, mono-specific forest plantations are considered ecologically less valuable; thus, decision-makers recommend these plantations as suitable locations for wind power stations and therefore want to…	2021-02	1		1	67		Eur J Wildl Res	en	DOI.org (Crossref)
journalArticle	2023	Tortosa, Axelle; Giffard, Brice; Barbaro, Luc; Froidevaux, Jérémy S.P.; Ladet, Sylvie; Delhommel, Jeanne; Vialatte, Aude	Diverse agricultural landscapes increase bat activity and diversity: Implications for biological pest control	Agriculture, Ecosystems & Environment	1678809	10.1016/j.agee.2022.108318	https://linkinghub.elsevier.com/retrieve/pii/S0167880922004674	Diverse landscapes consisting of mixed crops are expected to support higher biological control, while also contributing to maintain farmland biodiversity. Although bats are known as predators of many farming pests, few studies to date have investigated how their foraging activity may enhance natural pest control.	2023-04	108318			345		Agriculture, Ecosystems & Environment	en	DOI.org (Crossref)
journalArticle	2024	Apoznański, Grzegorz; Tuff, Felix; Carr, Andrew; Rachwald, Alek; Marszałek, Ewa; Marszałek, Tomasz; Błesznowska, Justyna; Kokurewicz, Tomasz	Absence of lunar phobia in European swarming vespertilionid bats	Scientific Reports	2045-2322	10.1038/s41598-024-53281-z	https://www.nature.com/articles/s41598-024-53281-z	Abstract “Lunar phobia” in bats has been widely discussed since its description in tropical bats in 1978. The phenomenon has been frequently contested and supported and was first reported in European bats in 2020. Our study seeks to clarify the debate by describing the relationship between the activity of selected swarming vespertilionid bats (Family: Vespertilionidae) and moonlight levels. To ve…	2024-02-01	2675		1	14		Sci Rep	en	DOI.org (Crossref)
journalArticle	2024	Ellerbrok, Julia S.; Farwig, Nina; Peter, Franziska; Voigt, Christian C.	Forest bat activity declines with increasing wind speed in proximity of operating wind turbines	Global Ecology and Conservation	23519894	10.1016/j.gecco.2023.e02782	https://linkinghub.elsevier.com/retrieve/pii/S2351989423004171	The increasing use of onshore wind energy is leading to an increased deployment of wind turbines in structurally rich habitats such as forests. Forest-affiliated bats, in turn, are at risk of colliding with the rotor blades. Due to the legal protection of bats in Europe, it is imperative to restrict the operation of wind turbines to periods of low bat activity to avoid collisions. However, bats h…	2024-01	e02782			49		Global Ecology and Conservation	en	DOI.org (Crossref)
journalArticle	2024	McKay, Reed April; Johns, Sarah Elizabeth; Bischof, Richard; Matthews, Fiona; Van Der Kooij, Jeroen; Yoh, Natalie; Eldegard, Katrine	Wind energy development can lead to guild‐specific habitat loss in boreal forest bats	Wildlife Biology	1903-220X, 1903-220X	10.1002/wlb3.01168	https://nsojournals.onlinelibrary.wiley.com/doi/10.1002/wlb3.01168	Forest management rarely considers protecting bats in Fennoscandian regions although all species rely on forest habitat at some point in their annual cycle. This issue is especially evident as wind parks have increasingly been developed inside Fennoscandian forests, against the advice of international bat conservation guidelines. In this study, we aimed to describe and explain bat community dynam…	2024-03	e01168		2	2024		Wildlife Biology	en	DOI.org (Crossref)
journalArticle	2024	Vasko, Ville; Gaultier, Simon P.; Blomberg, Anna; Lilley, Thomas M.; Norrdahl, Kai; Brommer, Jon E.	Restoration of boreal wetlands increases bat activity	Restoration Ecology	1061-2971, 1526-100X	10.1111/rec.14099	https://onlinelibrary.wiley.com/doi/10.1111/rec.14099	Wetlands are important habitats for insectivorous bats, as the presence of water promotes insect abundance and provides drinking water for wildlife, and therefore could promote bat conservation. Research on bats and wetlands has mainly focused on constructed wetlands, and with a geographical emphasis on eastern United States and central Europe, whereas relatively little is known about the effects…	2024-01-16	e14099					Restoration Ecology	en	DOI.org (Crossref)
journalArticle	2020	Tuneu-Corral, Carme; Puig-Montserrat, Xavier; Flaquer, Carles; Mas, Maria; Budinski, Ivana; López-Baucells, Adrià	Ecological indices in long-term acoustic bat surveys for assessing and monitoring bats' responses to climatic and land-cover changes	Ecological Indicators	1470160X	10.1016/j.ecolind.2019.105849	https://linkinghub.elsevier.com/retrieve/pii/S1470160X1930843X	Bats are well known for playing an important role in several ecosystem services such as arthropod population control, insect pest suppression in agricultural systems and vector disease control, but also for acting as ecological indicators. Their population dynamics are strongly linked to environmental variations and, in some cases, reﬂect the health status of ecosystems. Hence, some species have …	2020-03	105849			110		Ecological Indicators	en	DOI.org (Crossref)
journalArticle	2013	Regnery, Baptiste; Couvet, Denis; Kubarek, Loren; Julien, Jean-François; Kerbiriou, Christian	Tree microhabitats as indicators of bird and bat communities in Mediterranean forests	Ecological Indicators	1470160X	10.1016/j.ecolind.2013.05.003	https://linkinghub.elsevier.com/retrieve/pii/S1470160X13001970		2013-11	221-230			34		Ecological Indicators	en	DOI.org (Crossref)
journalArticle	2016	Froidevaux, Jérémy S.P.; Zellweger, Florian; Bollmann, Kurt; Jones, Gareth; Obrist, Martin K.	From field surveys to LiDAR: Shining a light on how bats respond to forest structure	Remote Sensing of Environment	344257	10.1016/j.rse.2015.12.038	https://linkinghub.elsevier.com/retrieve/pii/S0034425715302601	Detailed information about three-dimensional vegetation structure proves increasingly useful for studying species-habitat relationships in forest ecosystems. This particularly applies to species that make extensive use of the three-dimensional habitat space in forests, such as bats. Bats show considerable variation in ﬂight morphology and echolocation traits that are shaped by habitat features, a…	2016-03	242-250			175		Remote Sensing of Environment	en	DOI.org (Crossref)
journalArticle	2015	Zehetmair, Tobias; Müller, Jörg; Runkel, Volker; Stahlschmidt, Peter; Winter, Susanne; Zharov, Alexey; Gruppe, Axel	Poor effectiveness of Natura 2000 beech forests in protecting forest-dwelling bats	Journal for Nature Conservation	16171381	10.1016/j.jnc.2014.07.003	https://linkinghub.elsevier.com/retrieve/pii/S161713811400082X		2015-02	53-60			23		Journal for Nature Conservation	en	DOI.org (Crossref)
journalArticle	2013	Fuentes-Montemayor, Elisa; Goulson, Dave; Cavin, Liam; Wallace, Jenny M.; Park, Kirsty J.	Fragmented woodlands in agricultural landscapes: The influence of woodland character and landscape context on bats and their insect prey	Agriculture, Ecosystems & Environment	1678809	10.1016/j.agee.2013.03.019	https://linkinghub.elsevier.com/retrieve/pii/S0167880913001102		2013-06	6-15			172		Agriculture, Ecosystems & Environment	en	DOI.org (Crossref)
journalArticle	2011	Obrist, Martin K.; Rathey, Emilie; Bontadina, Fabio; Martinoli, Adriano; Conedera, Marco; Christe, Philippe; Moretti, Marco	Response of bat species to sylvo-pastoral abandonment	Forest Ecology and Management	3781127	10.1016/j.foreco.2010.12.010	https://linkinghub.elsevier.com/retrieve/pii/S0378112710007103	We assessed the effect of abandonment of sylvo-pastoral practices in chestnut orchards (Castanea sativa) on bats in southern Switzerland to determine practical recommendations for bat conservation. We compared bat species richness and foraging activities between traditionally managed and unmanaged chestnut orchards, testing the hypothesis that managed orchards provide better foraging opportunitie…	2011-02	789-798		3	261		Forest Ecology and Management	en	DOI.org (Crossref)
journalArticle	2012	Staton, Tom; Poulton, Simon	Seasonal Variation in Bat Activity in Relation to Detector Height: A Case Study	Acta Chiropterologica	1508-1109, 1733-5329	10.3161/150811012X661710	http://www.bioone.org/doi/abs/10.3161/150811012X661710	The effects of detector height and season on bat activity have not been investigated in the UK and are poorly understood globally, yet are crucial to designing effective acoustic activity surveys. The aim of this study was to test predictions of species foraging preferences for the canopy or understorey and to determine whether this pattern shows seasonal variation. Bat activity was recorded usin…	2012-12	401-408		2	14		Acta Chiropterologica	en	DOI.org (Crossref)
journalArticle	2011	Lisón, F.; Calvo, J. F.	The significance of water infrastructures for the conservation of bats in a semiarid Mediterranean landscape: Bats and water infrastructures	Animal Conservation	13679430	10.1111/j.1469-1795.2011.00460.x	https://onlinelibrary.wiley.com/doi/10.1111/j.1469-1795.2011.00460.x	The semiarid Mediterranean areas of south-eastern Spain have undergone great economic growth in recent years following the disproportionate expansion of intensive agriculture and housing developments. Such growth can only be supported by the development of large-scale hydraulic engineering works to compensate for the restrictions imposed by the scarcity of autochthonous water resources. We have s…	2011-10	533-541		5	14		Anim Conserv	en	DOI.org (Crossref)
journalArticle	2016	Cruz, J.; Sarmento, P.; Rydevik, G.; Rebelo, H.; White, P. C. L.	Bats like vintage: managing exotic eucalypt plantations for bat conservation in a <span style="font-variant:small-caps;">M</span> editerranean landscape	Animal Conservation	1367-9430, 1469-1795	10.1111/acv.12216	https://zslpublications.onlinelibrary.wiley.com/doi/10.1111/acv.12216	The transformation of native habitats into forest plantations for industrial purposes frequently has negative consequences for biodiversity. We evaluated the impact of eucalypt plantations on native bats in a Mediterranean area, taking Portugal as a case study. We compared the overall bat activity, species richness and Kuhl’s bat Pipistrellus kuhlii (the most abundant bat species in the area) act…	2016-02	53-64		1	19		Animal Conservation	en	DOI.org (Crossref)
journalArticle	2014	Froidevaux, Jérémy S. P.; Zellweger, Florian; Bollmann, Kurt; Obrist, Martin K.	Optimizing passive acoustic sampling of bats in forests	Ecology and Evolution	2045-7758, 2045-7758	10.1002/ece3.1296	https://onlinelibrary.wiley.com/doi/10.1002/ece3.1296	Passive acoustic methods are increasingly used in biodiversity research and monitoring programs because they are cost-effective and permit the collection of large datasets. However, the accuracy of the results depends on the bioacoustic characteristics of the focal taxa and their habitat use. In particular, this applies to bats which exhibit distinct activity patterns in three-dimensionally struc…	2014-12	4690-4700		24	4		Ecology and Evolution	en	DOI.org (Crossref)
journalArticle	2016	Bouvet, Aurelie; Paillet, Yoan; Archaux, Frederic; Tillon, Laurent; Denis, Pascal; Gilg, Olivier; Gosselin, Frederic	Effects of forest structure, management and landscape on bird and bat communities	Environmental Conservation	0376-8929, 1469-4387	10.1017/S0376892915000363	https://www.cambridge.org/core/product/identifier/S0376892915000363/type/journal_article	Sustainable forest management aims to produce wood while preserving habitats for biodiversity, which is particularly challenging for vertebrates with local and landscape scale requirements, such as birds or bats. Managers need additional scientiﬁc evidence to help them balance conservative and integrative management methods. In this study, the relative inﬂuence of management abandonment, stand st…	2016-06	148-160		2	43		Envir. Conserv.	en	DOI.org (Crossref)
journalArticle	2013	Frey‐Ehrenbold, Annie; Bontadina, Fabio; Arlettaz, Raphaël; Obrist, Martin K.	Landscape connectivity, habitat structure and activity of bat guilds in farmland‐dominated matrices	Journal of Applied Ecology	0021-8901, 1365-2664	10.1111/1365-2664.12034	https://besjournals.onlinelibrary.wiley.com/doi/10.1111/1365-2664.12034	Summary Agricultural intensification has caused a decline in structural elements in European farmland, where natural habitats are increasingly fragmented. The loss of habitat structures has a detrimental effect on biodiversity and affects bat species that depend on vegetation structures for foraging and commuting. We investigated the impact of connectivity and configuration of structural landscap…	2013-02	252-261		1	50		Journal of Applied Ecology	en	DOI.org (Crossref)
journalArticle	2012	Plank, M.; Fiedler, K.; Reiter, G.	Use of forest strata by bats in temperate forests	Journal of Zoology	0952-8369, 1469-7998	10.1111/j.1469-7998.2011.00859.x	https://zslpublications.onlinelibrary.wiley.com/doi/10.1111/j.1469-7998.2011.00859.x	Concurrent recordings of bat calls at the ground and canopy levels were compared to analyse the vertical stratiﬁcation of habitat use in a broad-leaved deciduous forest in central Europe. The recording effort was 48 nights, by sampling 16 sites three times in 2010. Overall, 2170 call sequences were recorded; 40% of them at the canopy level. Sixteen bat species were identiﬁed, 13 of which occurred…	2012-02	154-162		2	286		Journal of Zoology	en	DOI.org (Crossref)
journalArticle	2014	Mendes, Eduardo S.; Pereira, Maria João Ramos; Marques, Sara F.; Fonseca, Carlos	A mosaic of opportunities? Spatio-temporal patterns of bat diversity and activity in a strongly humanized Mediterranean wetland	European Journal of Wildlife Research	1612-4642, 1439-0574	10.1007/s10344-014-0832-1	http://link.springer.com/10.1007/s10344-014-0832-1		2014-08	651-664		4	60		Eur J Wildl Res	en	DOI.org (Crossref)
journalArticle	2012	Mehr, Milenka; Brandl, Roland; Kneib, Thomas; Müller, Jörg	The effect of bark beetle infestation and salvage logging on bat activity in a national park	Biodiversity and Conservation	0960-3115, 1572-9710	10.1007/s10531-012-0334-y	http://link.springer.com/10.1007/s10531-012-0334-y	Salvage logging—the removal of dead trees in disturbed forest stands—has been controversially discussed. We investigated the impact of bark beetle attacks and subsequent salvage logging on insectivorous bats in a temperate mountain forest. We quantiﬁed bat activity (25,373 min counts; 32 plots) using batcorders during 221 all-night surveys in stands killed by bark beetles, with dead trees removed…	2012-10	2775-2786		11	21		Biodivers Conserv	en	DOI.org (Crossref)
journalArticle	2015	Kalda, Rauno; Kalda, Oliver; Lõhmus, Kertu; Liira, Jaan	Multi-scale ecology of woodland bat the role of species pool, landscape complexity and stand structure	Biodiversity and Conservation	0960-3115, 1572-9710	10.1007/s10531-014-0811-6	http://link.springer.com/10.1007/s10531-014-0811-6	Fragmentation of forest landscapes and structural degradation of woodlands have a holistic negative effect on biodiversity. Bats are considered as indicators of woodland’s structural quality. However, as bats commute long distances on a nightly basis, their diversity should also be limited by large-scale drivers such as landscape and species availability in the region. Therefore we examined roles…	2015-02	337-353		2	24		Biodivers Conserv	en	DOI.org (Crossref)
journalArticle	2016	Charbonnier, Yohan; Gaüzère, Pierre; Van Halder, Inge; Nezan, Julien; Barnagaud, Jean-Yves; Jactel, Hervé; Barbaro, Luc	Deciduous trees increase bat diversity at stand and landscape scales in mosaic pine plantations	Landscape Ecology	0921-2973, 1572-9761	10.1007/s10980-015-0242-0	http://link.springer.com/10.1007/s10980-015-0242-0	Context In heterogeneous landscapes, habitat complementation is a key process underlying the distribution of mobile species able to exploit non-substitutable resources over large home ranges. For instance, insectivorous bats need to forage in a diversity of habitat patches offering varied compositions and structures within forest landscape mosaics to fulﬁll their life cycle requirements.	2016-02	291-300		2	31		Landscape Ecol	en	DOI.org (Crossref)
journalArticle	2016	Ciechanowski, Mateusz; Jakusz-Gostomska, Anna; Żmihorski, Michał	Empty in summer, crowded during migration? Structure of assemblage, distribution pattern and habitat use by bats (Chiroptera: Vespertilionidae) in a narrow, marine peninsula	Mammal Research	2199-2401, 2199-241X	10.1007/s13364-015-0249-6	http://link.springer.com/10.1007/s13364-015-0249-6		2016-01	45-55		1	61		Mamm Res	en	DOI.org (Crossref)
journalArticle	2016	Pereira, Maria João Ramos; Peste, Filipa; Paula, Anabela; Pereira, Pedro; Bernardino, Joana; Vieira, José; Bastos, Carlos; Mascarenhas, Miguel; Costa, Hugo; Fonseca, Carlos	Managing coniferous production forests towards bat conservation	Wildlife Research	1035-3712	10.1071/WR14256	http://www.publish.csiro.au/?paper=WR14256	Context. Forest management has impacts on bats worldwide. Given that many forest bats are threatened and that bats are important providers of ecosystem services, understanding the effects of forest management practices on their activity is fundamental for the implementation of conservation measures. Despite these important issues, studies on the effects of management practices on bats are scarce.	2016	80		1	43		Wildl. Res.	en	DOI.org (Crossref)
journalArticle	2013	Lintott, Paul R.; Fuentes-Montemayor, Elisa; Goulson, Dave; Park, Kirsty J.	Testing the effectiveness of surveying techniques in determining bat community composition within woodland	Wildlife Research	1035-3712	10.1071/WR13153	http://www.publish.csiro.au/?paper=WR13153	Context. Determining the biodiversity of an area is essential for making targeted conservation decisions. Undertaking surveys to conﬁrm species presence or to estimate population sizes can be difﬁcult, particularly for elusive species. Bats are able to detect and avoid traps, making it difﬁcult to quantify abundance. Although acoustic surveys using bat detectors are often used as a surrogate for …	2013	675		8	40		Wildl. Res.	en	DOI.org (Crossref)
journalArticle	2015	Cistrone, Luca; Altea, Tiziana; Matteucci, Giorgio; Posillico, Mario; De Cinti, Bruno; Russo, Danilo	The effect of thinning on bat activity in Italian high forests: the LIFE+ "ManFor C.BD." experience	Hystrix, the Italian Journal of Mammalogy	18255272, 03941914	10.4404/hystrix-26.2-11477	https://doi.org/10.4404/hystrix-26.2-11477	Bats represent a major component of forest biodiversity. In forest, bats ﬁnd many roosting and foraging opportunities. When foraging in forest, diﬀerent bat species exploit a range of microhabitats according to their echolocation and ﬂight style. When roosting, bats require suﬃcient numbers of suitable tree cavities. Overall, forest structure may inﬂuence both foraging and roosting behaviour, and…	2015-12-30			2	26			en	DOI.org (CSL JSON)
journalArticle	2016	Bruckner, Alexander	Recording at water bodies increases the efficiency of a survey of temperate bats with stationary, automated detectors	Mammalia	1864-1547, 0025-1461	10.1515/mammalia-2014-0067	https://www.degruyter.com/document/doi/10.1515/mammalia-2014-0067/html	Surveying and monitoring bat populations by recording their calls with stationary detectors has become increasingly popular. This study tested the hypothesis that placing stationary detectors at water bodies yielded more species than in other habitat types in a temperate landscape (settlement, forest, open land). The number of species was significantly affected by habitat type, and sampling at wa…	2016-01-01			6	80			en	DOI.org (Crossref)
journalArticle	2016	Charbonnier, Yohan M.; Barbaro, Luc; Barnagaud, Jean-Yves; Ampoorter, Evy; Nezan, Julien; Verheyen, Kris; Jactel, Hervé	Bat and bird diversity along independent gradients of latitude and tree composition in European forests	Oecologia	0029-8549, 1432-1939	10.1007/s00442-016-3671-9	http://link.springer.com/10.1007/s00442-016-3671-9		2016-10	529-537		2	182		Oecologia	en	DOI.org (Crossref)
journalArticle	2016	Tillon, Laurent; Bouget, Christophe; Paillet, Yoan; Aulagnier, Stéphane	How does deadwood structure temperate forest bat assemblages?	European Journal of Forest Research	1612-4669, 1612-4677	10.1007/s10342-016-0944-0	http://link.springer.com/10.1007/s10342-016-0944-0		2016-06	433-449		3	135		Eur J Forest Res	en	DOI.org (Crossref)
journalArticle	2017	Kirkpatrick, Lucinda; Oldfield, Isobel F.; Park, Kirsty	Responses of bats to clear fell harvesting in Sitka Spruce plantations, and implications for wind turbine installation	Forest Ecology and Management	3781127	10.1016/j.foreco.2017.03.033	https://linkinghub.elsevier.com/retrieve/pii/S0378112717301524	Commercial coniferous plantations are often assumed to be poor habitats for bats. As a result, the impact of forest management practices on bats, such as clear felling, has received little attention, particularly in Europe. However, there is growing evidence from multiple regions that bats do make use of plantation landscapes, and as interest in siting onshore wind turbines in upland conifer plan…	2017-07	1-8			395		Forest Ecology and Management	en	DOI.org (Crossref)
journalArticle	2017	Kirkpatrick, Lucinda; Maher, Sarah J.; Lopez, Zeltia; Lintott, Paul R.; Bailey, Sallie A.; Dent, Daisy; Park, Kirsty J.	Bat use of commercial coniferous plantations at multiple spatial scales: Management and conservation implications	Biological Conservation	63207	10.1016/j.biocon.2016.11.018	https://linkinghub.elsevier.com/retrieve/pii/S0006320716308461	Commercial plantations are primarily managed for timber production, and are frequently considered poor for biodiversity, particularly for mammalian species. Bats, which constitute one ﬁfth of mammal species worldwide, have undergone large declines throughout Europe, most likely due to widespread habitat loss and degradation. Bat use of modiﬁed landscapes such as urban or agricultural environments…	2017-02	1-10			206		Biological Conservation	en	DOI.org (Crossref)
journalArticle	2017	Myczko, Łukasz; Sparks, Tim H.; Skórka, Piotr; Rosin, Zuzanna M.; Kwieciński, Zbigniew; Górecki, Marcin T.; Tryjanowski, Piotr	Effects of local roads and car traffic on the occurrence pattern and foraging behaviour of bats	Transportation Research Part D: Transport and Environment	13619209	10.1016/j.trd.2017.08.011	https://linkinghub.elsevier.com/retrieve/pii/S1361920917307034	The most negative impacts of roads on bats are increased mortality caused by collisions with vehicles, noise pollution reducing both communication and foraging, and barriers to movement. To test the eﬀect of roads and traﬃc on the occurrence and foraging habits of bats in forested landscapes in western Poland we compared 53 sites located along local asphalt roads of low to medium traﬃc volume wit…	2017-10	222-228			56		Transportation Research Part D: Transport and Environment	en	DOI.org (Crossref)
journalArticle	2017	Stahlschmidt, Peter; Hahn, Melanie; Brühl, Carsten A.	Nocturnal Risks-High Bat Activity in the Agricultural Landscape Indicates Potential Pesticide Exposure	Frontiers in Environmental Science	2296-665X	10.3389/fenvs.2017.00062	http://journal.frontiersin.org/article/10.3389/fenvs.2017.00062/full	Although agriculture dominates much of Europe’s landscape, there is virtually no information on foraging activity of bats in different crops. Additionally little is known about pesticide exposure of bats and related effects and there are currently no speciﬁc regulatory requirements to include bats in European Union pesticide risk assessments for the registration of these chemicals although other …	2017-10-18	62			5		Front. Environ. Sci.	en	DOI.org (Crossref)
journalArticle	2017	Wood, Heather; Lindborg, Regina; Jakobsson, Simon	European Union tree density limits do not reflect bat diversity in wood-pastures	Biological Conservation	63207	10.1016/j.biocon.2017.04.001	https://linkinghub.elsevier.com/retrieve/pii/S0006320717305827	The European Union's Common Agricultural Policy (CAP) recommends subsidies are only granted for woodpastures with < 100 trees/ha. This guidance exists despite these habitats being among the most biodiverse in boreal Europe and currently under threat due to land conversion. Bats are important bio-indicators of agricultural landscapes, but bat diversity has not explicitly been studied in relation t…	2017-06	60-71			210		Biological Conservation	en	DOI.org (Crossref)
journalArticle	2019	Geschke, Jonas	Decrease in Bat Diversity Points towards a Potential Threshold Density for Black Cherry Management: A Case Study from Germany	Plants	2223-7747	10.3390/plants8090320	https://www.mdpi.com/2223-7747/8/9/320	In times of land use changes towards more close-to-nature forestry, the application of bioindicators becomes an interesting tool for eﬀective land-use management schemes. Forest managers are increasingly confronted by alien tree species. Therefore, this case study aimed to investigate the inﬂuence of the invasive black cherry (Prunus serotina) on bats (Chiroptera: Verpertilionidae) in pine (Pinus…	2019-09-02	320		9	8		Plants	en	DOI.org (Crossref)
journalArticle	2019	Langridge, Joseph; Pisanu, Benoît; Laguet, Sébastien; Archaux, Frédéric; Tillon, Laurent	The role of complex vegetation structures in determining hawking bat activity in temperate forests	Forest Ecology and Management	3781127	10.1016/j.foreco.2019.04.053	https://linkinghub.elsevier.com/retrieve/pii/S0378112719302385	Forests constitute one of the most important feeding and foraging habitats for bats. Because bat populations are declining, most likely due to habitat loss or fragmentation, it is imperative to understand the issues concerned with timber exploitation on bat conservation. We investigated the foraging activity of edge- and open-space foragers in relation to stand and vegetation structure, character…	2019-09	559-571			448		Forest Ecology and Management	en	DOI.org (Crossref)
journalArticle	2019	Starik, Nicole; Göttert, Thomas; Heitlinger, Emanuel; Zeller, Ulrich	Bat Community Responses to Structural Habitat Complexity Resulting from Management Practices Within Different Land Use Types — A Case Study from North-Eastern Germany	Acta Chiropterologica	1508-1109	10.3161/15081109ACC2018.20.2.010	https://bioone.org/journals/acta-chiropterologica/volume-20/issue-2/15081109ACC2018.20.2.010/Bat-Community-Responses-to-Structural-Habitat-Complexity-Resulting-from-Management/10.3161/15081109ACC2018.20.2.010.full	In the present study we evaluated how management practices, structural habitat parameters and arthropod availability affect bat activity, species richness and species diversity (estimated by Shannon’s diversity index H’) in a cultural landscape composed by a mosaic of different habitats in Brandenburg (Germany). Over a study period of two years (2012–2013), a standardised acoustic monitoring was …	2019-02-14	387		2	20		Acta Chiropterologica	en	DOI.org (Crossref)
journalArticle	2019	Węgiel, Andrzej; Grzywiński, Witold; Ciechanowski, Mateusz; Jaros, Radosław; Kalcounis-Rüppell, Matina; Kmiecik, Anna; Kmiecik, Paweł; Węgiel, Jolanta	The foraging activity of bats in managed pine forests of different ages	European Journal of Forest Research	1612-4669, 1612-4677	10.1007/s10342-019-01174-6	http://link.springer.com/10.1007/s10342-019-01174-6	Temperate zone bats are associated with forests and affected by forest management practices. However, practices vary among regions and countries, and the relationship between bats and managed forest stands is not well understood. We compared the activity of bats in three forest management areas across four stand ages of managed Scots pine (Pinus sylvestris) in western Poland. Stand ages included …	2019-06	383-396		3	138		Eur J Forest Res	en	DOI.org (Crossref)
journalArticle	2020	Basile, Marco; Asbeck, Thomas; Jonker, Marlotte; Knuff, Anna K.; Bauhus, Jürgen; Braunisch, Veronika; Mikusiński, Grzegorz; Storch, Ilse	What do tree-related microhabitats tell us about the abundance of forest-dwelling bats, birds, and insects?	Journal of Environmental Management	3014797	10.1016/j.jenvman.2020.110401	https://linkinghub.elsevier.com/retrieve/pii/S0301479720303364	Retaining trees during harvesting to conserve biodiversity is becoming increasingly common in forestry. To assess, select and monitor these habitat trees, ecologists and practitioners often use Tree-related Microhabitats (TreMs), which are assumed to represent the abundance and diversity of environmental resources for a wide range of forest-dwelling taxa. However, the relationship between TreMs a…	2020-06	110401			264		Journal of Environmental Management	en	DOI.org (Crossref)
journalArticle	2020	Carr, Andrew; Weatherall, Andrew; Jones, Gareth	The effects of thinning management on bats and their insect prey in temperate broadleaved woodland	Forest Ecology and Management	3781127	10.1016/j.foreco.2019.117682	https://linkinghub.elsevier.com/retrieve/pii/S0378112719316160	Trees, woods, forests and associated biodiversity are being affected by anthropogenic climate breakdown, and need management to maintain delivery of a wide range of ecosystem services. Wood harvested from sustainably managed woodlands can be used to mitigate greenhouse gas emissions through carbon substitution, directly using biomass for bioenergy to replace fossil fuels or indirectly through the…	2020-02	117682			457		Forest Ecology and Management	en	DOI.org (Crossref)
journalArticle	2020	Kotowska, Dorota; Zegarek, Marcin; Osojca, Grzegorz; Satory, Andrzej; Pärt, Tomas; Żmihorski, Michał	Spatial patterns of bat diversity overlap with woodpecker abundance	PeerJ	2167-8359	10.7717/peerj.9385	https://peerj.com/articles/9385	Woodpecker diversity is usually higher in natural forests rich in dead wood and old trees than in managed ones, thus this group of birds is regarded as an indicator of forest biodiversity. Woodpeckers excavate cavities which can be subsequently used by several bird species. As a consequence, their abundance indicates high avian abundance and diversity in forests. However, woodpecker-made holes ma…	2020-06-18	e9385			8			en	DOI.org (Crossref)
journalArticle	2020	Tena, Elena; De Paz, Óscar; De La Peña, Roberto; Fandos, Guillermo; Redondo, Marisol; Tellería, José Luis	Mind the gap: Effects of canopy clearings on temperate forest bat assemblages	Forest Ecology and Management	3781127	10.1016/j.foreco.2020.118341	https://linkinghub.elsevier.com/retrieve/pii/S0378112720311105	Gaps in the forest canopy appear to play a major role in local species richness as they increase habitat heterogeneity and border effects. In the case of bats, these small clearings seem to play an important role as foraging and commuting sites. However, further research is required to set the actual role of forest gaps on bat biology in order to consider them as conservation targets in forest ma…	2020-10	118341			474		Forest Ecology and Management	en	DOI.org (Crossref)
journalArticle	2020	Vasko, Ville; Blomberg, Anna S.; Vesterinen, Eero J.; Suominen, Kati M.; Ruokolainen, Lasse; Brommer, Jon E.; Norrdahl, Kai; Niemelä, Pekka; Laine, Veronika N.; Selonen, Vesa; Santangeli, Andrea; Lilley, Thomas M.	Within‐season changes in habitat use of forest‐dwelling boreal bats	Ecology and Evolution	2045-7758, 2045-7758	10.1002/ece3.6253	https://onlinelibrary.wiley.com/doi/10.1002/ece3.6253	Bats utilize forests as roosting sites and feeding areas. However, it has not been documented how bats utilize these habitats in the boreal zone with methods afforded by recent technological advances. Forest structure and management practices can create a variety of three-dimensional habitats for organisms capable of flight, such as bats. Here, we study the presence of boreal bats in a forest for…	2020-05	4164-4174		9	10		Ecology and Evolution	en	DOI.org (Crossref)
journalArticle	2021	Alder, D.C.; Poore, A.; Norrey, J.; Newson, S.E.; Marsden, S.J.	Irregular silviculture positively influences multiple bat species in a lowland temperate broadleaf woodland	Forest Ecology and Management	3781127	10.1016/j.foreco.2020.118786	https://linkinghub.elsevier.com/retrieve/pii/S0378112720315553	Changing economics in the 20th century led to losses and fragmentation of semi-natural woodland in Britain and to a reduction in active woodland management with many becoming increasingly neglected, even-aged and with closed canopy. Lack of woodland management is known to contribute to declines in some taxonomic groups, for example birds. However, the response of bats to changes in woodland struc…	2021-03	118786			483		Forest Ecology and Management	en	DOI.org (Crossref)
journalArticle	2021	Ancillotto, L.; Bosso, L.; Conti, P.; Russo, D.	Resilient responses by bats to a severe wildfire: conservation implications	Animal Conservation	1367-9430, 1469-1795	10.1111/acv.12653	https://zslpublications.onlinelibrary.wiley.com/doi/10.1111/acv.12653	Wildﬁres shape ecosystems globally, yet little is known on their effects on wildlife distribution and spatial behaviour. We used bats as models to test the effects of ﬁre on ecosystems because they are multi-habitat specialists and feature ecological and life traits such as behavioural plasticity and longevity that make them able to respond to both short- and long-term environmental changes. We a…	2021-06	470-481		3	24		Animal Conservation	en	DOI.org (Crossref)
journalArticle	2021	Blažek, Ján; Konečný, Adam; Bartonička, Tomáš	Bat aggregational response to pest caterpillar emergence	Scientific Reports	2045-2322	10.1038/s41598-021-93104-z	https://www.nature.com/articles/s41598-021-93104-z	Abstract Moths (Lepidoptera) are major agricultural and forest pests in many parts of the world, including Europe, with many causing great economic damage to crops, horticultural plants, stored items, and wool products. Here, we focus on two ecologically similar inchworms, Operophtera brumata and Erannis defoliaria , known for their high foliage consumption during the spring emergence of caterpil…	2021-07-01	13634		1	11		Sci Rep	en	DOI.org (Crossref)
journalArticle	2021	Erasmy, Maude; Leuschner, Christoph; Balkenhol, Niko; Dietz, Markus	Shed light in the dark – How do natural canopy gaps influence temperate bat diversity and activity?	Forest Ecology and Management	3781127	10.1016/j.foreco.2021.119509	https://linkinghub.elsevier.com/retrieve/pii/S0378112721005995	Globally, forests are under pressure to cope with an increasing human demand for forest products, while the need to protect forest biota increases. Old-growth forests are reference systems for the study of natural structures and processes in forest ecosystems. Results from such studies can be used to derive management practices that support and even foster biodiversity.	2021-10	119509			497		Forest Ecology and Management	en	DOI.org (Crossref)
journalArticle	2021	Erasmy, Maude; Leuschner, Christoph; Balkenhol, Niko; Dietz, Markus	Three‐dimensional stratification pattern in an old‐growth lowland forest: How does height in canopy and season influence temperate bat activity?	Ecology and Evolution	2045-7758, 2045-7758	10.1002/ece3.8363	https://onlinelibrary.wiley.com/doi/10.1002/ece3.8363	The study of animal–­habitat interactions is of primary importance for the formulation of conservation recommendations. Flying, gliding, and climbing animals have the ability to exploit their habitat in a three-­dimensional way, and the vertical canopy structure in forests plays an essential role for habitat suitability. Forest bats as flying mammals may seasonally shift their microhabitat use du…	2021-12	17273-17288		23	11		Ecology and Evolution	en	DOI.org (Crossref)
journalArticle	2021	Froidevaux, Jérémy S. P.; Barbaro, Luc; Vinet, Olivier; Larrieu, Laurent; Bas, Yves; Molina, Jérôme; Calatayud, François; Brin, Antoine	Bat responses to changes in forest composition and prey abundance depend on landscape matrix and stand structure	Scientific Reports	2045-2322	10.1038/s41598-021-89660-z	https://www.nature.com/articles/s41598-021-89660-z	Abstract Despite the key importance of the landscape matrix for bats, we still not fully understand how the effect of forest composition interacts at combined stand and landscape scales to shape bat communities. In addition, we lack detailed knowledge on the effects of local habitat structure on bat-prey relationships in forested landscapes. We tested the assumptions that (i) forest composition h…	2021-05-19	10586		1	11		Sci Rep	en	DOI.org (Crossref)
journalArticle	2021	Leidinger, Jan; Blaschke, Markus; Ehrhardt, Michael; Fischer, Anton; Gossner, Martin M.; Jung, Kirsten; Kienlein, Sebastian; Kózak, Johanna; Michler, Barbara; Mosandl, Reinhard; Seibold, Sebastian; Wehner, Katja; Weisser, Wolfgang W.	Shifting tree species composition affects biodiversity of multiple taxa in Central European forests	Forest Ecology and Management	3781127	10.1016/j.foreco.2021.119552	https://linkinghub.elsevier.com/retrieve/pii/S0378112721006423	Central Europe’s temperate forests are heavily shaped by centuries of human activity. Their natural vegetation, mainly consisting of beech-dominated (Fagus sylvatica) deciduous forests, has been widely replaced by more profitable species grown outside of their natural ranges. This has strongly influenced forest-dwelling commu­ nities. Necessary adaptations to changing climatic conditions and the …	2021-10	119552			498		Forest Ecology and Management	en	DOI.org (Crossref)
journalArticle	2021	Rachwald, Alek; Boratyński, Jan S.; Krawczyk, Justyna; Szurlej, Marta; Nowakowski, Wojciech K.	Natural and anthropogenic factors influencing the bat community in commercial tree stands in a temperate lowland forest of natural origin (Białowieża Forest)	Forest Ecology and Management	3781127	10.1016/j.foreco.2020.118544	https://linkinghub.elsevier.com/retrieve/pii/S037811272031313X	In 2011–2017, we examined the ecology of bat assemblages in the commercially used stands of the Białowieża Forest, Poland. The species composition was analyzed, as well as the relationship between bat activity and distance to buildings and to open waters. The relationship between bat activity and stand age, type of stand (coniferous vs. deciduous), and tree canopy closure (open vs. dense) was als…	2021-01	118544			479		Forest Ecology and Management	en	DOI.org (Crossref)
journalArticle	2022	Ellerbrok, Julia S.; Delius, Anna; Peter, Franziska; Farwig, Nina; Voigt, Christian C.	Activity of forest specialist bats decreases towards wind turbines at forest sites	Journal of Applied Ecology	0021-8901, 1365-2664	10.1111/1365-2664.14249	https://besjournals.onlinelibrary.wiley.com/doi/10.1111/1365-2664.14249	Abstract Worldwide, wind turbines are increasingly being built at forest sites to meet the goals of national climate strategies. Yet, the impact on biodiversity is barely understood. Bats may be heavily affected by wind turbines in forests, because many species depend on forest ecosystems for roosting and hunting and can experience high fatality rates at wind turbines. We performed acoustic surve…	2022-10	2497-2506		10	59		Journal of Applied Ecology	en	DOI.org (Crossref)
journalArticle	2022	Faria, Sandra; Barros, Paulo; Bacelar, Eunice; Santos, Mário; Carvalho, Diogo; Vale-Gonçalves, Hélia; Braz, Luís; Travassos, Paulo; Cabral, João Alexandre	A seasonal multi-level trophic approach for bat habitat suitability assessments in peri-urban deciduous forests	European Journal of Wildlife Research	1612-4642, 1439-0574	10.1007/s10344-022-01560-3	https://link.springer.com/10.1007/s10344-022-01560-3	Although deciduous forests are usually associated with high levels of arthropod availability, bats seem to adjust their phenological requirements also as a response to other ecological and environmental conditions. In order to assess the potential influence of these conditions on bat activity phenological patterns, a peri-urban deciduous forest was selected as representative Mediterranean habitat…	2022-04	19		2	68		Eur J Wildl Res	en	DOI.org (Crossref)
journalArticle	2022	Godio, Ilaria; Toffoli, Roberto; Trombin, Denise; Cucco, Marco	Bats (Mammalia, Chiroptera) from a cave area in NW Italy	Revue suisse de Zoologie	0035-418X	10.35929/RSZ.0068	https://bioone.org/journals/revue-suisse-de-zoologie/volume-129/issue-1/RSZ.0068/Bats-Mammalia-Chiroptera-from-a-cave-area-in-NW-Italy/10.35929/RSZ.0068.full	Caves play an important role in bat ecology, offering natural roosting and wintering sites. In the reproductive period, bats need to ﬁnd an effective foraging environment away from the cave entrance, but only few studies have considered the use of foraging habitats in the immediate proximity of the caves. We provide a list of 18 bat species and 5 bat acoustic groups observed in a system of 81 cav…	2022-04-21			1	129		Revue suisse de Zoologie	en	DOI.org (Crossref)
journalArticle	2022	Piccini, Irene; Pittarello, Marco; Gili, Fabrizio; Dotta, Alberto; Lorizzo, Riccardo; Magnani, Cristina; Grieco, Pia; Lonati, Michele; Bertolino, Sandro; Bonelli, Simona	Using Forest Compensation Funds to Reverse Biodiversity Loss: A Case Study of Turin–Lyon High-Speed Railway Line	Sustainability	2071-1050	10.3390/su14084411	https://www.mdpi.com/2071-1050/14/8/4411	Megaprojects radically change the landscape due to their large-scale and high investments. Forests are often one of the most affected habitats, as they are frequently included in megaproject construction sites. These habitats support rich animal communities that the new settlement may threaten. Among all species present in any construction site, those listed in the Habitats Directive (92/43/CEE) …	2022-04-07	4411		8	14		Sustainability	en	DOI.org (Crossref)
journalArticle	2023	Cook, Patrick; Alder, Daniel; Hordley, Lisbeth; Newson, Stuart E.; Pengelly, David	Seeing the wood for the trees, irregular silviculture supports bat populations in conifer plantations	Forest Ecology and Management	3781127	10.1016/j.foreco.2023.121214	https://linkinghub.elsevier.com/retrieve/pii/S0378112723004486	Conifer plantations are a major land use globally and provide a range of social, economic and environmental benefits, particularly the provision of timber. There is a growing interest in alternative forestry techniques, such as irregular silviculture, to create more sustainable and resilient plantations in response to climate change. Plantations are often considered poor for bats due to limited s…	2023-09	121214			544		Forest Ecology and Management	en	DOI.org (Crossref)
journalArticle	2023	Carr, Andrew; Weatherall, Andrew; Zeale, Matt R.K.; Rachwald, Alek; Jones, Gareth	A method for rapid assessment of bat richness using woodland structure characteristics	Forest Ecology and Management	3781127	10.1016/j.foreco.2022.120680	https://linkinghub.elsevier.com/retrieve/pii/S0378112722006740		2023-02	120680			529		Forest Ecology and Management	en	DOI.org (Crossref)
journalArticle	2023	Ellerbrok, Julia S.; Farwig, Nina; Peter, Franziska; Rehling, Finn; Voigt, Christian C.	Forest gaps around wind turbines attract bat species with high collision risk	Biological Conservation	63207	10.1016/j.biocon.2023.110347	https://linkinghub.elsevier.com/retrieve/pii/S0006320723004482	The global demand for renewable energy has led to an expansion of wind energy production at forested sites. The deployment and operation of turbines requires the clearing of forest areas, resulting in significant habitat changes. To assess the consequences of these changes for forest-associated bats, we measured the acoustic ac­ tivity of three foraging guilds at turbine clearings, adjacent fores…	2023-12	110347			288		Biological Conservation	en	DOI.org (Crossref)
journalArticle	2023	Gaultier, Simon P.; Lilley, Thomas M.; Vesterinen, Eero J.; Brommer, Jon E.	The presence of wind turbines repels bats in boreal forests	Landscape and Urban Planning	1692046	10.1016/j.landurbplan.2022.104636	https://linkinghub.elsevier.com/retrieve/pii/S0169204622002857	Impacts of wind power on bats are usually evidenced by the recorded fatalities, while other impacts are not well understood or considered during project planning. However, wind turbines may affect use of the surrounding habitats by bats. Little is known about such impact, especially in the European boreal biogeographical region. We studied the consequences of operating wind turbines on the presen…	2023-03	104636			231		Landscape and Urban Planning	en	DOI.org (Crossref)
journalArticle	2023	Hendel, Anna-Lena; Winiger, Nathalie; Jonker, Marlotte; Zielewska-Büttner, Katarzyna; Ganz, Selina; Adler, Petra; Braunisch, Veronika	Bat habitat selection reveals positive effects of retention forestry	Forest Ecology and Management	3781127	10.1016/j.foreco.2023.120783	https://linkinghub.elsevier.com/retrieve/pii/S0378112723000166	Retention forestry, which retains small set-asides within forests managed for timber production and other ser­ vices, is an important conservation instrument for enhancing structural complexity and biodiversity in multi­ functional forests. However, in contrast to local scale effects, its large-scale effectiveness is largely unknown, as this requires area-wide and sufficiently precise information…	2023-03	120783			531		Forest Ecology and Management	en	DOI.org (Crossref)
journalArticle	2023	Hooker, Jack; Daley, Emma; Stone, Emma; Lintott, Paul	Assessing the impact of festival music on bat activity	Ecological Solutions and Evidence	2688-8319, 2688-8319	10.1002/2688-8319.12250	https://besjournals.onlinelibrary.wiley.com/doi/10.1002/2688-8319.12250	Abstract Sound is a critical component of an animal's habitat, where it is used to glean important environmental information from their surroundings. The modification of natural soundscapes due to the global rise in anthropogenic noise pollution over recent decades can have serious negative impacts on species fitness and survival. Nocturnal species such as bats are reliant on sound for many aspec…	2023-04	e12250		2	4		Ecol Sol and Evidence	en	DOI.org (Crossref)
journalArticle	2023	Marteau, Basile; Nummi, Petri; Lilley, Thomas M.; Sundell, Janne	Role of vernal pools in activity and diversity of bats and birds linked with the emergence of flying insects	Global Ecology and Conservation	23519894	10.1016/j.gecco.2023.e02722	https://linkinghub.elsevier.com/retrieve/pii/S2351989423003578	Vernal pools are small temporary wetlands occurring in shallow depressions usually filled with precipitation in autumn and winter. They will dry seasonally, which makes them fishless ponds devoid of large aquatic predators. These ephemeral ponds are less studied compared to other freshwater ecosystems, such as lakes, although they are considered biodiversity hotspots. The aim was to study the use…	2023-12	e02722			48		Global Ecology and Conservation	en	DOI.org (Crossref)
journalArticle	2023	Smirnov, D. G.; Klimov, A. S.; Numerov, A. D.; Trufanova, E. I.	Experience in Using an Echo Meter Touch Ultrasonic Module in Studies of the Species Composition, Occurrence, and Biotopic Preferences of Bats (Chiroptera, Vespertilionidae) in Voronezh Oblast	Biology Bulletin	1062-3590, 1608-3059	10.1134/S1062359023070245	https://link.springer.com/10.1134/S1062359023070245	The results of surveying echolocation signals of bats, performed using an Echo Meter Touch 2 PRO ultrasonic detector, are given. The signals were recorded in the time–expansion mode and identified manually in the BatSound program. The surveys were made in June–August 2019–2020 in the northwestern part of Voronezh oblast within the Federal Voronezh State Nature Reserve. Four types of biotopes were…	2023-12	1511-1524		7	50		Biol Bull Russ Acad Sci	en	DOI.org (Crossref)
journalArticle	2023	Węgiel, Andrzej; Grzywiński, Witold; Jaros, Radosław; Łacka, Agnieszka; Węgiel, Jolanta	Comparison of the Foraging Activity of Bats in Coniferous, Mixed, and Deciduous Managed Forests	Forests	1999-4907	10.3390/f14030481	https://www.mdpi.com/1999-4907/14/3/481	The aim of this study was to compare the foraging activity of bats in coniferous, deciduous, and mixed forests and to test whether this activity was subject to seasonal variation. Sample points were selected in stands of similar spatial structure in coniferous (Pinus sylvestris L.), in mixed (Pinus sylvestris and Quercus petraea (Matt.) Liebl.), and in deciduous (Quercus petraea) managed forests …	2023-02-27	481		3	14		Forests	en	DOI.org (Crossref)
journalArticle	2024	Ciechanowski, Mateusz; Wikar, Zuzanna; Borzym, Katarzyna; Janikowska, Emilia; Brachman, Julia; Jankowska-Jarek, Martyna; Bidziński, Konrad	Exceptionally Uniform Bat Assemblages across Different Forest Habitats Are Dominated by Single Hyperabundant Generalist Species	Forests	1999-4907	10.3390/f15020337	https://www.mdpi.com/1999-4907/15/2/337	Woodland bat assemblages are usually structured in a space according to the distance from the ground, water, and obstacles, features that often define chiropteran hunting tactics. Consequently, the bat species composition differs strongly among various habitats, even within the same forest patch. However, when conducting local bat surveys in Wolin National Park (WPN), we revealed an unexpected un…	2024-02-08	337		2	15		Forests	en	DOI.org (Crossref)
